# Supplementary material for: Imbalanced segregation of recombinant haplotypes in hybrid populations reveals inter- and intrachromosomal Dobzhansky-Muller incompatibilities
Source: PLoS Genet. 2022 Mar 28;18(3):e1010120. doi: 10.1371/journal.pgen.1010120 (PMC8989332; doi:10.1371/journal.pgen.1010120)
Supplement: S1 Table — (XLSX) [file pgen.1010120.s023.xlsx]

## Sheet: Table S1
S1 Table. False positive rate under three filtering criteria in simulations of a single DMI
Starting frequency, migration rate	Generation		False positive rate (mean, 95% CI)				True positive rate
			X(2)<0	X(2)<-0.005	X(2)<-0.01		X(2)<0	X(2)<-0.005	X(2)<-0.01
f=0.5, m1, m2=0	30		6.9% (6.6%, 8.0%)	0.9% (0.8%, 1.4%)	0.4% (0.4%, 0.8%)		0.86	0.73	0.64
	50		7.5% (7.1%, 8.6%)	1.0% (0.8%, 1.4%)	0.5% (0.4%, 0.8%)		0.81	0.75	0.69
f=0.5, m1, m2=0.001	30		4.3% (4.0%, 5.3%)	0.9% (0.8%, 1.4%)	0.5% (0.4%, 0.8%)		0.73	0.67	0.62
	50		5.1% (4.8%, 6.2%)	0.9% (0.7%, 1.2%)	0.5% (0.4%, 0.8%)		0.68	0.66	0.64
f=0.3, m1=0.01, m2=0	30		5.1% (4.8%, 6.0%)	1.0% (0.8%, 1.4%)	0.3% (0.2%, 0.5%)		0.89	0.78	0.71
	50		5.5% (5.1%, 6.5%)	1.0% (0.8%, 1.4%)	0.3% (0.2%, 0.6%)		0.74	0.69	0.65
