# Supplementary material for: Imbalanced segregation of recombinant haplotypes in hybrid populations reveals inter- and intrachromosomal Dobzhansky-Muller incompatibilities
Source: PLoS Genet. 2022 Mar 28;18(3):e1010120. doi: 10.1371/journal.pgen.1010120 (PMC8989332; doi:10.1371/journal.pgen.1010120)
Supplement: S2 Table — (XLSX) [file pgen.1010120.s024.xlsx]

## Sheet: Table S2
S2 Table. False positive rate under three filtering criteria in simulations of two DMIs
Starting frequency, migration rate	Generation (Chromosome)		False positive rate (mean, 95% CI)				True positive rate
			X(2)<0	X(2)<-0.005	X(2)<-0.01		X(2)<0	X(2)<-0.005	X(2)<-0.01
f=0.5, m1, m2=0	30 (DMI)		11.6% (11.1%, 13.0%)	3.1% (2.8%, 3.9%)	1.7% (1.5%, 2.3%)		0.64	0.58	0.515
	50 (DMI)		11.9% (11.4%, 13.2%)	3.3% (3.0%, 4.0%)	1.8% (1.6%, 2.4%)		0.62	0.555	0.51
	30 (Neutral)		3.1% (2.8%, 3.9%)	0.0% (0.0%, 0.0%)	0.0% (0.0%, 0.0%)		NA	NA	NA
	50 (Neutral)		3.9% (3.6%, 4.8%)	0.0% (0.0%, 0.0%)	0.0% (0.0%, 0.0%)		NA	NA	NA
f=0.5, m1, m2=0.001	30 (DMI)		11.1% (10.6%, 12.5%)	2.7% (2.5%, 3.5%)	1.4% (1.2%, 2.0%)		0.715	0.64	0.585
	50 (DMI)		11.4% (10.9%, 12.8%)	2.8% (2.5%, 3.5%)	1.5% (1.3%, 2.0%)		0.59	0.545	0.5
	30 (Neutral)		3.0% (2.7%, 3.8%)	0.0% (0.0%, 0.0%)	0.0% (0.0%, 0.0%)		NA	NA	NA
	50 (Neutral)		3.6% (3.3%, 4.4%)	0.0% (0.0%, 0.0%)	0.0% (0.0%, 0.0%)		NA	NA	NA
f=0.5, m1, m2=0 (3−locus) a	30 (DMI)		9.0% (8.6%, 10.3%)	1.5% (1.4%, 2.1%)	0.7% (0.6%, 1.0%)		0.585	0.505	0.445
	50 (DMI)		9.6% (9.2%, 10.8%)	1.8% (1.6%, 2.4%)	0.8% (0.7%, 1.2%)		0.545	0.445	0.385
	30 (Neutral)		3.1% (2.8%, 3.9%)	0.0% (0.0%, 0.0%)	0.0% (0.0%, 0.0%)		NA	NA	NA
	50 (Neutral)		3.7% (3.4%, 4.6%)	0.0% (0.0%, 0.0%)	0.0% (0.0%, 0.0%)		NA	NA	NA
f=0.3, m1=0.01, m2=0	30 (DMI)		7.6% (7.2%, 8.7%)	1.7% (1.5%, 2.2%)	0.8% (0.7%, 1.2%)		0.65	0.615	0.57
	50 (DMI)		9.7% (9.3%, 11.1%)	2.0% (1.8%, 2.7%)	0.9% (0.8%, 1.4%)		0.64	0.595	0.555
	30 (Neutral)		0.9% (0.8%, 1.2%)	0.0% (0.0%, 0.0%)	0.0% (0.0%, 0.0%)		NA	NA	NA
	50 (Neutral)		1.9% (1.8%, 2.6%)	0.0% (0.0%, 0.0%)	0.0% (0.0%, 0.0%)		NA	NA	NA
a. Three-locus two DMI model (3-locus).
