# Supplementary material for: Imbalanced segregation of recombinant haplotypes in hybrid populations reveals inter- and intrachromosomal Dobzhansky-Muller incompatibilities
Source: PLoS Genet. 2022 Mar 28;18(3):e1010120. doi: 10.1371/journal.pgen.1010120 (PMC8989332; doi:10.1371/journal.pgen.1010120)
Supplement: S3 Table — (XLSX) [file pgen.1010120.s025.xlsx]

## Sheet: Table S3
S3 Table. False positive rate under three filtering criteria simulations of two DMIs when only homozygous loci are used for analyses
Starting frequency (f), migration rate (m1, m2) a	Generation (Chromosome)		False positive rate (mean, 95% CI) b				True positive rate b
			X(2)<0	X(2)<-0.005	X(2)<-0.01		X(2)<0	X(2)<-0.005	X(2)<-0.01	Genotype number < 50
f=0.5, m1, m2=0	30 (DMI)		13.4% (12.8%, 14.9%)	5.9% (5.6%, 7.0%)	4.3% (4.0%, 5.2%)		0.445	0.435	0.435	0.445
	50 (DMI)		14.0% (13.4%, 15.5%)	6.1% (5.8%, 7.2%)	4.5% (4.2%, 5.4%)		0.235	0.225	0.225	0.74
	30 (Neutral)		2.0% (1.8%, 2.6%)	0.0% (0.0%, 0.0%)	0.0% (0.0%, 0.0%)		NA	NA	NA	NA
	50 (Neutral)		2.8% (2.5%, 3.5%)	0.0% (0.0%, 0.0%)	0.0% (0.0%, 0.0%)		NA	NA	NA	NA
f=0.5, m1, m2=0.001	30 (DMI)		13.9% (13.3%, 15.5%)	6.0% (5.6%, 7.0%)	4.3% (4.0%, 5.2%)		0.425	0.41	0.405	0.48
	50 (DMI)		13.1% (12.6%, 14.6%)	4.9% (4.6%, 5.9%)	3.3% (3.0%, 4.1%)		0.345	0.34	0.33	0.595
	30 (Neutral)		1.8% (1.6%, 2.4%)	0.0% (0.0%, 0.0%)	0.0% (0.0%, 0.0%)		NA	NA	NA	NA
	50 (Neutral)		2.5% (2.2%, 3.2%)	0.0% (0.0%, 0.0%)	0.0% (0.0%, 0.0%)		NA	NA	NA	NA
f=0.5, m1, m2=0 (3−locus)	30 (DMI)		10.2% (9.8%, 11.5%)	3.3% (3.0%, 4.2%)	2.2% (2.0%, 2.9%)		0.3	0.28	0.275	0.5
	50 (DMI)		11.0% (10.4%, 12.3%)	3.6% (3.4%, 4.5%)	2.5% (2.2%, 3.2%)		0.12	0.105	0.1	0.79
	30 (Neutral)		2.2% (2.0%, 2.8%)	0.0% (0.0%, 0.0%)	0.0% (0.0%, 0.0%)		NA	NA	NA	NA
	50 (Neutral)		2.9% (2.6%, 3.6%)	0.0% (0.0%, 0.0%)	0.0% (0.0%, 0.0%)		NA	NA	NA	NA
f=0.3, m1=0.01, m2=0	30 (DMI)		8.5% (8.1%, 9.7%)	3.2% (2.9%, 3.9%)	2.1% (1.8%, 2.7%)		0.565	0.535	0.525	0.26
	50 (DMI)		11.1% (10.6%, 12.6%)	4.1% (3.8%, 5.0%)	2.6% (2.4%, 3.4%)		0.57	0.55	0.545	0.275
	30 (Neutral)		0.6% (0.4%, 0.9%)	0.0% (0.0%, 0.0%)	0.0% (0.0%, 0.0%)		NA	NA	NA	NA
	50 (Neutral)		1.0% (0.8%, 1.4%)	0.0% (0.0%, 0.0%)	0.0% (0.0%, 0.0%)		NA	NA	NA	NA
a. m1 is the immigration rate from the minor parental population, m2 is the immigration rate from the major parental population.
b. Total haplotype number > 50
				.
