# Supplementary material for: Imbalanced segregation of recombinant haplotypes in hybrid populations reveals inter- and intrachromosomal Dobzhansky-Muller incompatibilities
Source: PLoS Genet. 2022 Mar 28;18(3):e1010120. doi: 10.1371/journal.pgen.1010120 (PMC8989332; doi:10.1371/journal.pgen.1010120)
Supplement: S4 Table — (XLSX) [file pgen.1010120.s026.xlsx]

## Sheet: Table S4
S4 Table. Characteristics of the three hybrid swordtail fish populations and the corresponding genomic data
ID	Population	# of individuals (genomes)	# of markers	Immigration rate % (population)	Age (Geneartion)	Minor parental population	Data availability
CHAF	Chahuaco falls	231	629112	~5% (X. birchmanni)	~45	X. birchmanni	[1]; https://datadryad.org/stash/dataset/doi:10.5061/dryad.z8w9ghx82
TLMC	Tlatemaco	394	629582	<<1% (X. birchmani or X. malinche)	~56	X. birchmanni	[2]; https://datadryad.org/stash/dataset/doi:10.5061%2Fdryad.rd28k4r
TOTO	Totonicapa	229	629101	~3% (X. malinche)	~35	X. malinche	[2]; https://datadryad.org/stash/dataset/doi:10.5061%2Fdryad.rd28k4r
References
1. Powell DL, García-Olazábal M, Keegan M, Reilly P, Du K, Díaz-Loyo AP, et al. Natural hybridization reveals incompatible alleles that cause melanoma in swordtail fish. Science. 2020;368(6492):731–736.
2. Schumer M, Xu C, Powell DL, Durvasula A, Skov L, Holland C, et al. Natural selection interacts with recombination to shape the evolution of hybrid genomes. Science. 2018;360(6389):656–660.
