# Supplementary material for: Imbalanced segregation of recombinant haplotypes in hybrid populations reveals inter- and intrachromosomal Dobzhansky-Muller incompatibilities
Source: PLoS Genet. 2022 Mar 28;18(3):e1010120. doi: 10.1371/journal.pgen.1010120 (PMC8989332; doi:10.1371/journal.pgen.1010120)
Supplement: S5 Table — (XLSX) [file pgen.1010120.s027.xlsx]

## Sheet: Table S5
S5 Table. Bootstrapping statistics to define putative DMIs in the three hybrid populations
Threshold	Hybrid population	# of total marker pairs per sampling (Mediana)	# of filtered marker pairs per sampling (Mediana)	Proportion of filtered marker pairs per sampling (Median)	# of total bin pairs per sampling (Median)	# of filtered bin pairs per sampling (Median)	Proportion of filtered bin pairs per sampling (Median)	# of filtered total bin pairs in 20 resamplings	# of total bin pairs in 20 sampling	Success in 20 resamplings	p value cutoff	# of putative DMIs	Proportion of test	False discovery rate	# of putative DMI bins	# of putative DMIs (merged into blocks)
X(2)<0 & D’<0	CHAF	200996	11952	0.0594639	61252	4934	0.0805525	30675	175828	>=8	9.571e-05	3140	0.102363	0.000935001	418	1426
	TLMC	244650	13529	0.0552994	52026	5720	0.109945	34786	139118	>=10	1.679e-05	1861	0.0534985	0.00031384	354	1115
	TOTO	188218	20730	0.110138	34932	7517	0.21519	36701	96491	>=13	3.445e-05	1225	0.0333778	0.00103212	172	709
X(2)<-0.001 & D’<0	CHAF	200996	9230	0.0459213	61252	3774	0.0616143	23356	175828	>=7	0.0001328	3116	0.133413	0.000995403	430	1385
	TLMC	244650	10532	0.0430493	52026	4245	0.0815938	25177	139118	>=8	0.0001044	2426	0.0963578	0.00108346	380	1388
	TOTO	188218	16654	0.0884825	34932	6258	0.179148	31522	96491	>=12	3.236e-05	1297	0.0411459	0.00078647	176	797
X(2)<-0.005 & D’<0	CHAF	200996	5166	0.025702	61252	2182	0.0356233	14499	175828	>=6	4.8e-05	2203	0.151942	0.000315911	398	1012
	TLMC	244650	6244	0.0255222	52026	2782	0.0534733	16993	139118	>=7	5.3e-05	2039	0.119991	0.000441701	382	1250
	TOTO	188218	10867	0.0577362	34932	4226	0.120978	24043	96491	>=10	4e-05	1442	0.0599759	0.000666935	206	905
X(2)<-0.01 & D’<0	CHAF	200996	3094	0.0153933	61252	1397	0.0228074	9973	175828	>=5	7.473e-05	1768	0.177279	0.00042154	387	880
	TLMC	244650	4013	0.016403	52026	1946	0.0374044	12396	139118	>=6	6.347e-05	1741	0.140449	0.000451909	374	1140
	TOTO	188218	7636	0.04057	34932	3148	0.0901179	19133	96491	>=9	2.581e-05	1243	0.0649663	0.000397283	211	801
X(2)<-0.015 & D’<0	CHAF	200996	2134	0.0106171	61252	993	0.0162117	7475	175828	>=4	0.0002586	1703	0.227826	0.00113508	390	883
	TLMC	244650	2807	0.0114735	52026	1460	0.0280629	9762	139118	>=5	0.0001876	1689	0.173018	0.00108428	380	1164
	TOTO	188218	5669	0.0301193	34932	2341	0.0670159	15238	96491	>=8	2.457e-05	1163	0.0763224	0.000321924	215	744
a. Median is the median of 20 resamplings.
