# Supplementary material for: Imbalanced segregation of recombinant haplotypes in hybrid populations reveals inter- and intrachromosomal Dobzhansky-Muller incompatibilities
Source: PLoS Genet. 2022 Mar 28;18(3):e1010120. doi: 10.1371/journal.pgen.1010120 (PMC8989332; doi:10.1371/journal.pgen.1010120)
Supplement: S6 Table — (XLSX) [file pgen.1010120.s028.xlsx]

## Sheet: Table S6
S6 Table. 1Mb bins involved in >10 negative interactions
Chromosome	Start (Mb)	End (Mb)	Haplotype under negative selection	Hybrid population	Predicted previously
1	6	6	M	TLMC
1	10	10	B	TLMC
1	15	15	B	TLMC
1	16	16	B	CHAF
1	19	20	B	TLMC
1	21	21	B	CHAF
1	23	23	B	CHAF
2	0	1	B	TLMC
2	6	6	B	TOTO
2	7	7	M	TOTO
2	8	8	B	CHAF, TOTO
2	10	10	M	TOTO
2	11	11	B	CHAF
2	12	12	M	TLMC
2	13	13	B	CHAF
2	16	16	B	CHAF, TLMC
3	0	0	B	TLMC
3	7	7	M	TOTO
3	10	10	B	TLMC
3	16	16	M	TOTO
3	18	19	B	TLMC
3	18	19	M	TOTO
3	20	20	B	TOTO
3	21	21	B	TLMC
3	29	30	M	TOTO	[1,2]
3	30	30	B	TLMC	[1,2]
4	0	1	M	CHAF	[1,2]
4	6	7	B	TOTO
4	9	9	M	TOTO
4	10	11	B	TOTO
4	12	12	B	TLMC
4	13	13	M	CHAF
4	17	17	B	TLMC
4	25	26	B	TLMC
4	27	27	B	CHAF
4	30	30	B	TOTO
4	34	34	B	TLMC
5	0	1	B	CHAF
5	12	13	B	TOTO	[3]
5	16	19	B	CHAF	[1,2]
5	17	17	M	TOTO
5	19	19	M	TOTO
5	21	21	B	CHAF
6	8	8	B	TOTO
6	17	17	B	CHAF
6	17	18	M	TOTO
6	20	20	B	TOTO
6	22	22	M	TLMC	[1,2]
6	25	25	B	CHAF
7	0	0	M	TOTO
7	5	5	M	CHAF	Unpublished
7	9	10	B	TLMC
7	24	24	B	TLMC
7	24	24	M	CHAF
8	12	12	M	TOTO
8	14	14	B	TLMC
8	15	15	B	TOTO
8	24	24	B	TLMC
9	2	2	B	TOTO	[1,2]
9	4	4	M	TOTO
9	7	7	M	CHAF
9	11	13	B	TLMC	[1,2]
9	13	13	M	TOTO
9	14	14	B	TOTO
9	15	15	M	CHAF
9	16	17	B	TLMC	[1,2]
9	21	21	B	TLMC, TOTO
9	21	23	M	CHAF
9	25	25	M	CHAF
9	26	26	M	TOTO
9	29	29	M	TLMC
10	0	1	B	CHAF
10	7	7	B	CHAF
10	11	12	M	TOTO
10	13	13	B	TOTO
10	19	19	M	TOTO
10	22	22	B	TOTO
10	24	24	B	CHAF
10	24	24	M	TOTO
11	0	2	B	CHAF, TLMC
11	12	12	M	TOTO
11	22	22	B	TOTO
12	0	0	B	TLMC	Unpublished
12	2	2	M	TLMC
12	7	8	M	TOTO
12	13	13	B	TLMC
12	13	14	M	TOTO
12	14	15	B	CHAF
12	17	17	B	TLMC
12	23	23	B	TOTO
12	24	24	M	TOTO
12	27	29	B	CHAF, TOTO
13	0	0	B	TLMC	[1,2]
13	5	5	B	CHAF
13	5	6	M	TLMC
13	7	7	B	CHAF	[1,2]
13	11	11	B	TOTO
13	14	14	M	TOTO
13	21	26	M	TOTO	[1,2]
13	22	23	B	CHAF, TLMC	[1,2]
13	25	26	B	TLMC
14	10	11	B	CHAF
14	12	13	B	TOTO
14	22	22	B	CHAF
15	8	8	M	CHAF
15	10	10	M	CHAF
15	13	13	M	TLMC
15	14	16	M	CHAF, TLMC	[1,2]
15	22	23	M	TOTO
15	23	23	B	TLMC
16	8	8	M	TLMC
16	9	9	B	CHAF	[1,2]
16	12	12	B	TLMC
16	17	17	B	TOTO
16	19	19	B	TOTO
16	21	22	B	CHAF
17	4	9	B	CHAF
17	4	9	M	TOTO
17	12	14	B	CHAF
17	12	14	M	TOTO
17	16	16	M	CHAF
18	9	9	B	TOTO
18	12	12	M	CHAF
18	14	14	M	TLMC
18	17	17	M	TLMC
18	23	23	B	CHAF
18	25	26	B	TLMC
18	31	32	B	CHAF, TLMC
19	1	1	M	TOTO
19	7	7	B	CHAF
19	8	8	B	TLMC
19	9	9	B	TOTO
19	10	11	B	CHAF, TLMC
19	12	12	B	TOTO	[1,2]
19	14	14	M	TLMC
19	20	20	M	TOTO
19	22	22	B	TOTO
19	25	25	B	CHAF
20	8	8	M	TOTO
20	9	9	B	TLMC, TOTO	[1,2]
20	10	12	B	TOTO	[1,2]
20	10	10	M	TLMC
20	16	16	B	TOTO	[1,2]
20	19	19	B	TLMC
20	23	23	M	CHAF, TLMC
20	27	27	B	TOTO
20	29	29	B	TOTO	[1,2]
21	3	3	M	TOTO
21	12	12	B	TLMC	Unpublished
21	19	20	M	TLMC	Unpublished
22	0	4	M	CHAF	[1,2]
22	2	2	B	TLMC
22	11	11	B	TLMC
22	12	12	M	TLMC
22	13	13	M	CHAF
22	14	14	B	TLMC	[1,2]
22	19	22	B	CHAF, TLMC	[1,2]
22	20	20	M	TOTO	[1,2]
22	25	25	M	TOTO
22	28	28	B	TLMC	[1,2]
22	28	28	M	CHAF	[1,2]
23	7	7	M	TLMC
23	19	19	B	CHAF
23	22	22	B	CHAF
23	27	28	M	TOTO
23	28	30	B	CHAF	[1,2]
24	6	6	M	TLMC
24	8	9	M	TLMC
24	13	13	B	TOTO
References
1. Schumer M, Cui R, Powell DL, Dresner R, Rosenthal GG, Andolfatto P. High-resolution mapping reveals hundreds of genetic incompatibilities in hybridizing fish species. Elife. 2014;3:e02535.
2. Schumer M, Brandvain Y. Determining epistatic selection in admixed populations. Molecular Ecology. 2016;25(11):2577–2591.
3. Powell DL, García-Olazábal M, Keegan M, Reilly P, Du K, Díaz-Loyo AP, et al. Natural hybridization reveals incompatible alleles that cause melanoma in swordtail fish. Science. 2020;368(6492):731–736.
