# Supplementary material for: Imbalanced segregation of recombinant haplotypes in hybrid populations reveals inter- and intrachromosomal Dobzhansky-Muller incompatibilities
Source: PLoS Genet. 2022 Mar 28;18(3):e1010120. doi: 10.1371/journal.pgen.1010120 (PMC8989332; doi:10.1371/journal.pgen.1010120)
Supplement: S7 Table — (XLSX) [file pgen.1010120.s029.xlsx]

## Sheet: Table S7
S7 Table. DMIs supported by >1 hybrid populations
ChrA	PosA	ChrB	PosB	Negative epistasis	Population 1	Population 2
3	21	15	15	BM	CHAF	TLMC
4	26	20	23	BM	CHAF	TLMC
9	23	16	12	MB	CHAF	TLMC
10	5	15	15	BM	CHAF	TLMC
11	0,1	15	15	BM	CHAF	TLMC
11	27	20	23	BM	CHAF	TLMC
12	18	20	23	BM	CHAF	TLMC
13	22,23	15	15	BM	CHAF	TLMC
15	15	16	22	MB	CHAF	TLMC
15	15	18	19	MB	CHAF	TLMC
15	15	19	8	MB	CHAF	TLMC
15	15	22	19	MB	CHAF	TLMC
16	12	20	23	BM	CHAF	TLMC
18	19	20	23	BM	CHAF	TLMC
18	32	20	23	BM	CHAF	TLMC
20	9	20	23	BM	CHAF	TLMC
20	23	22	19	MB	CHAF	TLMC
