# Supplementary material for: Imbalanced segregation of recombinant haplotypes in hybrid populations reveals inter- and intrachromosomal Dobzhansky-Muller incompatibilities
Source: PLoS Genet. 2022 Mar 28;18(3):e1010120. doi: 10.1371/journal.pgen.1010120 (PMC8989332; doi:10.1371/journal.pgen.1010120)
Supplement: S8 Table — (XLSX) [file pgen.1010120.s030.xlsx]

## Sheet: Table S8
S8 Table. Single interacting bins shared by all three populations
Chromosome	Start (Mb)	End (Mb)	Haplotype under negative selection
4	6	8	B
5	12	12	B	[1]
9	2	2	B	[2.3]
9	24	24	M
10	13	13	B
11	23	23	B
12	23	23	B
12	29	29	B
13	11	11	B
14	12	13	B
18	26	26	B
19	12	12	B	[2,3]
20	9	9	B	[2,3]
20	23	23	M
References
1. Powell DL, García-Olazábal M, Keegan M, Reilly P, Du K, Díaz-Loyo AP, et al. Natural hybridization reveals incompatible alleles that cause melanoma in swordtail fish. Science. 2020;368(6492):731–736.
2. Schumer M, Cui R, Powell DL, Dresner R, Rosenthal GG, Andolfatto P. High-resolution mapping reveals hundreds of genetic incompatibilities in hybridizing fish species. Elife. 2014;3:e02535.
3. Schumer M, Brandvain Y. Determining epistatic selection in admixed populations. Molecular Ecology. 2016;25(11):2577–2591.
