# Supplementary material for: Imbalanced segregation of recombinant haplotypes in hybrid populations reveals inter- and intrachromosomal Dobzhansky-Muller incompatibilities
Source: PLoS Genet. 2022 Mar 28;18(3):e1010120. doi: 10.1371/journal.pgen.1010120 (PMC8989332; doi:10.1371/journal.pgen.1010120)
Supplement: S9 Table — (XLSX) [file pgen.1010120.s031.xlsx]

## Sheet: Table S9
S9 Table. Summary of X(2) values between Xmrk and its interacting genes, cd97 and cdkn2a/b
Gene	Genomic region		Number of markersa				Total number of pairs (cd97 or cdkn2a/b interacting with Xmrk)				Proportion of marker pairs with X(2)<0				Propotion of marker pairs with X(2)<-0.005
			CHAF	TLMC	TOTO		CHAF	TLMC	TOTO		CHAF	TLMC	TOTO		CHAF	TLMC	TOTO
cd97	Chr5:10.1Mb-10.4Mb		42	119	0		32	NA	NA		0	NA	NA		0	NA	NA
cdkn2a/b	Chr5:15.7Mb-16Mb		235	0	297		32585	NA	22073		0.49486	NA	0.261451		0.00245512	NA	0.259367
Xmrk	Chr21:16.5Mb-17.5Mb		139	0	75		NA	NA	NA		NA	NA	NA		NA	NA	NA
a. Only homozygous loci are considered here. Zeroes indicate that loci are mainly at low frequencies or only present in heterozygous genotypes.
