# Supplementary material for: Imbalanced segregation of recombinant haplotypes in hybrid populations reveals inter- and intrachromosomal Dobzhansky-Muller incompatibilities
Source: PLoS Genet. 2022 Mar 28;18(3):e1010120. doi: 10.1371/journal.pgen.1010120 (PMC8989332; doi:10.1371/journal.pgen.1010120)
Supplement: S10 Table — (XLSX) [file pgen.1010120.s032.xlsx]

## Sheet: Table S10
S10 Table. The number of heterozygous loci in a pair of haplotypes
Haplotype	ab	aB	Ab	AB
ab	0	1	1	2
aB	1	0	2	1
Ab	1	2	0	1
AB	2	1	1	0
