# Supplementary material for: Imbalanced segregation of recombinant haplotypes in hybrid populations reveals inter- and intrachromosomal Dobzhansky-Muller incompatibilities
Source: PLoS Genet. 2022 Mar 28;18(3):e1010120. doi: 10.1371/journal.pgen.1010120 (PMC8989332; doi:10.1371/journal.pgen.1010120)
Supplement: S11 Table — Each field in the table indicates the fitness of the corresponding genotype (XLSX) [file pgen.1010120.s033.xlsx]

## Sheet: Table S11
S11 Table. Selection forces (epistasis and direct selection) and dominance at a DMI. Each field in the table indicates the fitness of the corresponding genotype
						Turelli and Orr 2000 a [1]	Blanckaert and Bank 2018 b [2]	Het-het (h0) vs. homo-het (h1) c	Homo-het (h1) vs. homo-homo (h2) c
Scenario 1	ab	Ab	aB	AB		h1<<h2 (Backcross)	NA		h1<<h2
ab	1	1+⍺	1+β	(1+⍺)(1+β)
Ab	1+⍺	(1+⍺)2	(1+⍺)(1+β)	(1+⍺)2(1+β)
aB	1+β	(1+⍺)(1+β)	(1+β)2	(1+⍺)(1+β)2
AB	(1+⍺)(1+β)	(1+⍺)2(1+β)	(1+⍺)(1+β)2	(1+⍺)2(1+β)2(1+γ)4
Scenario 2	ab	Ab	aB	AB		h0<<h1 (Haldane's rule)	Recessive	h0<<h1	h1<h2
ab	1	1+⍺	1+β	(1+⍺)(1+β)
Ab	1+⍺	(1+⍺)2	(1+⍺)(1+β)	(1+⍺)2(1+β)(1+γ)2
aB	1+β	(1+⍺)(1+β)	(1+β)2	(1+⍺)(1+β)2(1+γ)2
AB	(1+⍺)(1+β)	(1+⍺)2(1+β)(1+γ)2	(1+⍺)(1+β)2(1+γ)2	(1+⍺)2(1+β)2(1+γ)4
Scenario 3	ab	Ab	aB	AB		NA	Co-dominant	h0<h1	h1<h2
ab	1	1+⍺	1+β	(1+⍺)(1+β)(1+γ)
Ab	1+⍺	(1+⍺)2	(1+⍺)(1+β)(1+γ)	(1+⍺)2(1+β)(1+γ)2
aB	1+β	(1+⍺)(1+β)(1+γ)	(1+β)2	(1+⍺)(1+β)2(1+γ)2
AB	(1+⍺)(1+β)(1+γ)	(1+⍺)2(1+β)(1+γ)2	(1+⍺)(1+β)2(1+γ)2	(1+⍺)2(1+β)2(1+γ)4
a. Large X effect and Haldane's rule, recessive at one locus on chromosome X.
b. Additve effect at each single locus, i.e., dominance coefficient h=0.5.
c. Het is heterozgyous genotype; homo is homozygous genotype.
References
1. Turelli M, Orr HA. Dominance, epistasis and the genetics of postzygotic isolation. Genetics. 2000;154(4):1663–1679.
2. Blanckaert A, Bank C. In search of the Goldilocks zone for hybrid speciation. PLoS genetics. 2018;14(9): e1007613.
