# Supplementary material for: Imbalanced segregation of recombinant haplotypes in hybrid populations reveals inter- and intrachromosomal Dobzhansky-Muller incompatibilities
Source: PLoS Genet. 2022 Mar 28;18(3):e1010120. doi: 10.1371/journal.pgen.1010120 (PMC8989332; doi:10.1371/journal.pgen.1010120)
Supplement: S12 Table — (XLSX) [file pgen.1010120.s034.xlsx]

## Sheet: Table S12
S12 Table. Parameterization of the two- and three-locus DMI models
Model	Hybridizaiton	Haplotype	Epistatic coefficient
Two-locus, one-DMI	Ab x aB	ab	0
		aB	0
		Ab	0
		AB	𝛾
Three-locus, two-DMI	ABc x abC	abc	0
		abC	0
		aBc	0
		aBC	𝛾1
		Abc	0
		AbC	𝛾2
		ABc	0
		ABC	𝛾1, 𝛾2
Bold face indicates the incompatible haplotypes.
